# Supplementary material for: Differential Susceptibility of Ex Vivo Primary Glioblastoma Tumors to Oncolytic Effect of Modified Zika Virus
Source: Cells. 2023 Sep 29;12(19):2384. doi: 10.3390/cells12192384 (PMC10572118; doi:10.3390/cells12192384)
Supplement: Supplementary file 1 [file cells-12-02384-s001.zip]

Archive with 13 entries (9 files):
- cells-2603892- 2 final supplementary/
- cells-2603892- 2 final supplementary/Supplemental Figures/
- cells-2603892- 2 final supplementary/Supplemental Figures/.DS_Store
- cells-2603892- 2 final supplementary/Supplemental Figures/Supplemental Figure 1_rev.jpg
- cells-2603892- 2 final supplementary/Supplemental Figures/Supplemental Figure 2.png
- cells-2603892- 2 final supplementary/Supplemental Figures/Supplemental Table 1.png
- cells-2603892- 2 final supplementary/__MACOSX/
- cells-2603892- 2 final supplementary/__MACOSX/._Supplemental Figures
- cells-2603892- 2 final supplementary/__MACOSX/Supplemental Figures/
- cells-2603892- 2 final supplementary/__MACOSX/Supplemental Figures/._.DS_Store
- cells-2603892- 2 final supplementary/__MACOSX/Supplemental Figures/._Supplemental Figure 1_rev.jpg
- cells-2603892- 2 final supplementary/__MACOSX/Supplemental Figures/._Supplemental Figure 2.png
- cells-2603892- 2 final supplementary/__MACOSX/Supplemental Figures/._Supplemental Table 1.png
